# Supplementary material for: Objective analysis of facial bone fracture CT images using curvature measurement in a surface mesh model
Source: Sci Rep. 2023 Feb 2;13:1932. doi: 10.1038/s41598-023-28056-7 (PMC9894972; doi:10.1038/s41598-023-28056-7)
Supplement: Supplementary file 1 — Supplementary Information. [file 41598_2023_28056_MOESM1_ESM.xlsx]

## Sheet: OR-pre
Inferior orbital rim - Preoperative discrete curvature
Patient No		0.05	0.15	0.25	0.35	0.45	0.55	0.65	0.75	0.85	0.95		SUMPRODUCT
1	PreOp	0.0412646	0.100661	0.112265	0.107544	0.096531	0.113421	0.0973921	0.0824447	0.0669073	0.181569	1	0.54319
2	PreOp	0.0312033	0.10084	0.127977	0.112616	0.093671	0.121382	0.097829	0.0686431	0.0691551	0.176682	0.999999	0.538709
3	PreOp	0.0536842	0.136938	0.14689	0.130048	0.092919	0.105167	0.0825837	0.0655502	0.0561722	0.130048	1	0.479254
4	PreOp	0.0278779	0.124861	0.131877	0.103115	0.095047	0.115756	0.0857664	0.0755945	0.0659488	0.174156	1	0.529568
5	PreOp	0.0658835	0.108062	0.113626	0.094691	0.090204	0.110191	0.0947555	0.0782428	0.0651404	0.179203	0.999999	0.528134
6	PreOp	0.0344157	0.083479	0.108457	0.107119	0.088385	0.127493	0.105638	0.0837823	0.0739697	0.187261	1	0.561016
7	PreOp	0.0310753	0.151147	0.17534	0.13233	0.097384	0.115878	0.0737634	0.0639068	0.0495699	0.109606	1	0.464068
8	PreOp	0.0476134	0.060181	0.089212	0.106932	0.097884	0.123557	0.110109	0.0881161	0.0707729	0.205623	1	0.576298
9	PreOp	0.0493743	0.0576436	0.0788657	0.095258	0.092477	0.123403	0.109865	0.0919356	0.0772997	0.223879	1	0.592412
10	PreOp	0.036542	0.0756732	0.106185	0.11015	0.098945	0.118948	0.0998138	0.0874022	0.0677504	0.19859	1	0.564903
11	PreOp	0.0745042	0.102693	0.118511	0.099043	0.089511	0.105175	0.0909795	0.075364	0.0674549	0.176763	0.999999	0.52247
12	PreOp	0.0251429	0.106892	0.126941	0.137677	0.109349	0.123221	0.0923063	0.074068	0.0615211	0.142882	1	0.517773
13	PreOp	0.0134741	0.0555514	0.098411	0.125159	0.112332	0.129338	0.105562	0.0908588	0.0708369	0.198476	1	0.584623
14	PreOp	0.0422618	0.093088	0.093723	0.112147	0.108971	0.132452	0.0879797	0.0936976	0.0682846	0.167395	1	0.545171
15	PreOp	0.0351952	0.0670808	0.09204	0.099296	0.103914	0.125662	0.101693	0.0901484	0.0735459	0.211424	1	0.58254
16	PreOp	0.0281074	0.097949	0.102589	0.101123	0.098681	0.119634	0.110598	0.0817827	0.0659096	0.193626	1	0.560537
17	PreOp	0.0358583	0.155295	0.156203	0.119873	0.090808	0.0976567	0.0881199	0.0617802	0.0581471	0.136258	0.999999	0.483151
18	PreOp	0.0271624	0.0658121	0.095166	0.109354	0.103679	0.117554	0.103953	0.0868297	0.0774364	0.213053	0.999999	0.585518
19	PreOp	0.0575873	0.105082	0.113717	0.113063	0.092914	0.107662	0.0948397	0.0795316	0.0619992	0.173605	1	0.526587
20	PreOp	0.0327793	0.0701179	0.106614	0.117844	0.093981	0.12612	0.100853	0.0887816	0.0696912	0.193217	1	0.566648
21	PreOp	0.0155121	0.0692949	0.109182	0.119218	0.105322	0.131168	0.104406	0.0840762	0.0714668	0.190355	1	0.572234
22	PreOp	0.0221825	0.106547	0.131765	0.141852	0.117552	0.117662	0.0956534	0.0699771	0.0575974	0.139211	0.999999	0.513159
23	PreOp	0.0392789	0.0698197	0.103966	0.110753	0.100785	0.121273	0.100594	0.0824602	0.067614	0.203457	1	0.567233
24	PreOp	0.0184249	0.0731713	0.117452	0.12682	0.113865	0.129859	0.10373	0.0799429	0.0681593	0.168576	1	0.553773
25	PreOp	0.0184423	0.0641238	0.108308	0.133769	0.103565	0.12634	0.10637	0.0816575	0.0744184	0.183005	0.999999	0.568022
26	PreOp	0.0639019	0.111059	0.124345	0.101604	0.087361	0.106655	0.0936086	0.0780491	0.0660802	0.167337	1	0.518995
27	PreOp	0.0346235	0.089646	0.113413	0.121102	0.104526	0.118362	0.0931975	0.0810146	0.0663351	0.177779	0.999999	0.544667
28	PreOp	0.0289112	0.136449	0.147169	0.108643	0.094238	0.109112	0.0856616	0.0712563	0.059866	0.158693	0.999999	0.509916
29	PreOp	0.0367717	0.097281	0.104399	0.086781	0.09034	0.111831	0.0972379	0.0838904	0.0723225	0.219146	1	0.570849
30	PreOp	0.0499193	0.133285	0.122109	0.10524	0.096404	0.102213	0.0833884	0.075705	0.0622589	0.169478	1	0.514354
31	PreOp	0.0290151	0.0729913	0.083069	0.103225	0.116509	0.120779	0.102913	0.090087	0.0699313	0.21148	1	0.58296
32	PreOp	0.0537475	0.078497	0.098337	0.108557	0.098136	0.123707	0.102766	0.0808216	0.0697996	0.185631	0.999999	0.552334
33	PreOp	0.0691435	0.109867	0.099484	0.09671	0.082658	0.109591	0.0907062	0.0843516	0.0665408	0.190948	1	0.536311
34	PreOp	0.0311549	0.0731638	0.107887	0.113623	0.100136	0.119209	0.111149	0.082626	0.0697597	0.191291	0.999999	0.565137
35	PreOp	0.0539449	0.13068	0.125099	0.109055	0.086732	0.114524	0.0977817	0.0737147	0.062902	0.145567	1	0.50436
36	PreOp	0.0314739	0.150994	0.169317	0.131092	0.101436	0.121128	0.0710987	0.0610866	0.0514379	0.110935	1	0.465841
37	PreOp	0.0326555	0.143414	0.115559	0.11275	0.093089	0.112135	0.0926704	0.0725285	0.0627689	0.16243	1	0.517355
38	PreOp	0.04247	0.0925438	0.0789206	0.112365	0.112198	0.132173	0.092215	0.0922962	0.072452	0.172366	1	0.552741
39	PreOp	0.0316104	0.0714561	0.105772	0.111503	0.101421	0.12171	0.111745	0.0816376	0.071529	0.191616	1	0.567045
40	PreOp	0.0409022	0.0706903	0.0814789	0.10094	0.100876	0.131096	0.100981	0.0910463	0.0708972	0.211092	1	0.580567
												Average	0.542761
												SD	0.0338556

## Sheet: OR-post
Inferior orbital rim - Postoperative discrete curvature
Patient No		0.05	0.15	0.25	0.35	0.45	0.55	0.65	0.75	0.85	0.95		SUMPRODUCT
1	PostOp	0.0776244	0.119041	0.131718	0.12703	0.117652	0.0922983	0.0776244	0.0593905	0.0451506	0.15247	0.999999	0.481058
2	PostOp	0.0978417	0.123381	0.13705	0.136691	0.111871	0.0859712	0.0758993	0.0517986	0.0496403	0.129856	1	0.456871
3	PostOp	0.0579548	0.174986	0.181155	0.156665	0.120396	0.0880538	0.0616938	0.0420639	0.030286	0.0867452	0.999999	0.411675
4	PostOp	0.0623822	0.152846	0.15473	0.134188	0.119676	0.0944214	0.074444	0.0529589	0.0403317	0.114022	1	0.448191
5	PostOp	0.0843029	0.139416	0.135946	0.124923	0.104511	0.0934885	0.0722596	0.056338	0.0442948	0.144519	0.999999	0.465452
6	PostOp	0.0567082	0.122637	0.155371	0.124481	0.121254	0.0889811	0.0774551	0.0594744	0.0474873	0.14615	0.999999	0.481304
7	PostOp	0.0799663	0.199495	0.176768	0.146465	0.114478	0.0816498	0.0597643	0.0353535	0.0210438	0.0850168	1	0.389815
8	PostOp	0.0861534	0.0950519	0.107725	0.112849	0.111096	0.101389	0.08494	0.0664689	0.051773	0.182554	1	0.513247
9	PostOp	0.0829	0.0935046	0.105231	0.11553	0.111043	0.100744	0.0867748	0.066993	0.0528194	0.18446	1	0.517074
10	PostOp	0.0977228	0.113858	0.112167	0.123357	0.107612	0.0955107	0.0780742	0.0638907	0.0448926	0.162915	1	0.485732
11	PostOp	0.107255	0.127535	0.131716	0.121263	0.102864	0.0865566	0.0756847	0.0556136	0.0445327	0.146979	1	0.462147
12	PostOp	0.135196	0.207869	0.16226	0.132189	0.0944744	0.0721714	0.0530009	0.0353339	0.0261872	0.0813181	1	0.367441
13	PostOp	0.0742942	0.0964174	0.112597	0.121017	0.119861	0.0959221	0.0843652	0.067195	0.0513455	0.176985	0.999999	0.51239
14	PostOp	0.135135	0.13798	0.140114	0.13229	0.118065	0.0633001	0.0554765	0.0497866	0.0355619	0.13229	0.999999	0.426031
15	PostOp	0.0911821	0.118215	0.119395	0.121433	0.104806	0.0924694	0.0798112	0.0583566	0.0478438	0.166488	1	0.487138
16	PostOp	0.0845519	0.111549	0.124672	0.135921	0.119235	0.0950506	0.0751781	0.0635546	0.0412448	0.149044	1	0.478815
17	PostOp	0.10041	0.255123	0.219604	0.148224	0.0935792	0.0563525	0.0389344	0.0245902	0.0187842	0.0443989	1	0.325068
18	PostOp	0.0993465	0.120168	0.126149	0.122494	0.108428	0.091483	0.0746484	0.0549341	0.0407576	0.16159	0.999999	0.474387
19	PostOp	0.0627095	0.144832	0.147207	0.135615	0.113268	0.0865922	0.0743017	0.052933	0.0406425	0.141899	1	0.46507
20	PostOp	0.0487565	0.0957892	0.136666	0.134203	0.134696	0.0957892	0.0884019	0.05836	0.0440778	0.16326	1	0.505035
21	PostOp	0.0487943	0.11234	0.127943	0.146383	0.118865	0.104397	0.0876596	0.0607092	0.0470922	0.145816	0.999999	0.494482
22	PostOp	0.0575342	0.126027	0.167123	0.173288	0.144521	0.0917808	0.0678082	0.0486301	0.0273973	0.0958904	1	0.434658
23	PostOp	0.029272	0.113563	0.194943	0.179617	0.143755	0.106973	0.0689655	0.0467433	0.0303448	0.0858238	1	0.440835
24	PostOp	0.0231703	0.0999317	0.169285	0.173541	0.145011	0.110545	0.0738717	0.054747	0.0363054	0.113592	1	0.473112
25	PostOp	0.0682066	0.127697	0.122685	0.125735	0.126607	0.0915232	0.0799739	0.0612334	0.0429287	0.15341	1	0.484691
26	PostOp	0.0800397	0.141663	0.140813	0.133872	0.105539	0.0934977	0.068565	0.0535487	0.0415073	0.140955	1	0.460143
27	PostOp	0.0771133	0.109566	0.131664	0.124247	0.122083	0.10493	0.0822129	0.0557874	0.0426518	0.149745	1	0.483133
28	PostOp	0.0665474	0.157066	0.170304	0.159213	0.118068	0.0844365	0.0633274	0.0486583	0.0372093	0.0951699	1	0.424454
29	PostOp	0.0581789	0.124128	0.146842	0.138075	0.118948	0.0922495	0.077107	0.0555888	0.0412433	0.147639	0.999999	0.477954
30	PostOp	0.0778884	0.161835	0.13241	0.129381	0.119862	0.0913025	0.0731285	0.0540891	0.0471657	0.112938	1	0.446192
31	PostOp	0.0753623	0.0891304	0.101812	0.12971	0.114855	0.0974638	0.0811594	0.0735507	0.0471014	0.189855	1	0.521594
32	PostOp	0.0706698	0.107305	0.126274	0.130176	0.121721	0.10362	0.078799	0.0659007	0.0454151	0.150119	1	0.490386
33	PostOp	0.0829303	0.128779	0.126159	0.124345	0.111044	0.0855502	0.078295	0.0548166	0.0411125	0.166969	1	0.481117
34	PostOp	0.0399192	0.136509	0.193893	0.170369	0.129975	0.0858976	0.0610669	0.0478793	0.0312463	0.103243	0.999998	0.43655
35	PostOp	0.111444	0.153678	0.156948	0.133787	0.101635	0.0809264	0.0675749	0.0485014	0.0332425	0.112262	0.999999	0.420136
36	PostOp	0.0824081	0.202888	0.147928	0.152635	0.113017	0.0820714	0.0625352	0.0423538	0.0222698	0.0918937	1	0.399596
37	PostOp	0.0729435	0.16323	0.1363	0.162512	0.122548	0.0822801	0.0625646	0.0524152	0.0427194	0.102488	1	0.43314
38	PostOp	0.14195	0.142069	0.112466	0.132002	0.121819	0.0620308	0.0618654	0.0518834	0.0419628	0.131952	1	0.431808
39	PostOp	0.0411198	0.141085	0.178903	0.17127	0.131068	0.0913814	0.061322	0.0512921	0.031228	0.10133	1	0.438265
40	PostOp	0.0928752	0.122038	0.0896805	0.123341	0.102936	0.0944023	0.0834107	0.0638685	0.0531432	0.174306	1	0.499661
												Average	0.458146
												SD	0.0419973

## Sheet: OR-Sim-pre
Inferior orbital rim - Preoperative similarity index
Patient No		0.05	0.15	0.25	0.35	0.45	0.55	0.65	0.75	0.85	0.95	BCSI
1	PreOp	0.0412646	0.100661	0.112265	0.107544	0.096531	0.113421	0.0973921	0.0824447	0.0669073	0.181569
1	Unaffect	0.101065	0.151065	0.13178	0.109342	0.111796	0.121015	0.0601977	0.0675704	0.0450469	0.101122
	Min	0.0412646	0.100661	0.112265	0.107544	0.096531	0.113421	0.0601977	0.0675704	0.0450469	0.101122	0.845623
2	PreOp	0.0312033	0.10084	0.127977	0.112616	0.093671	0.121382	0.097829	0.0686431	0.0691551	0.176682
2	Unaffect	0.106098	0.156098	0.155547	0.105638	0.114327	0.112948	0.0615607	0.0631165	0.0420777	0.082588
	Min	0.0312033	0.10084	0.127977	0.105638	0.093671	0.112948	0.0615607	0.0631165	0.0420777	0.082588	0.821621
3	PreOp	0.0536842	0.136938	0.14689	0.130048	0.092919	0.105167	0.0825837	0.0655502	0.0561722	0.130048
3	Unaffect	0.142481	0.192481	0.134141	0.132486	0.101964	0.123485	0.0549036	0.0451998	0.0301332	0.042726
	Min	0.0536842	0.136938	0.134141	0.130048	0.092919	0.105167	0.0549036	0.0451998	0.0301332	0.042726	0.825861
4	PreOp	0.0278779	0.124861	0.131877	0.103115	0.095047	0.115756	0.0857664	0.0755945	0.0659488	0.174156
4	Unaffect	0.122434	0.172434	0.12396	0.134272	0.107937	0.123297	0.0581197	0.0569574	0.0379716	0.062618
	Min	0.0278779	0.124861	0.12396	0.103115	0.095047	0.115756	0.0581197	0.0569574	0.0379716	0.062618	0.806284
5	PreOp	0.0658835	0.108062	0.113626	0.094691	0.090204	0.110191	0.0947555	0.0782428	0.0651404	0.179203
5	Unaffect	0.114001	0.164001	0.139256	0.118454	0.107229	0.102597	0.0577385	0.0626772	0.0417848	0.0922612
	Min	0.0658835	0.108062	0.113626	0.094691	0.090204	0.102597	0.0577385	0.0626772	0.0417848	0.0922612	0.829525
6	PreOp	0.0344157	0.083479	0.108457	0.107119	0.088385	0.127493	0.105638	0.0837823	0.0739697	0.187261
6	Unaffect	0.113602	0.163602	0.11869	0.0923132	0.113	0.122112	0.0608461	0.0683582	0.0455721	0.101904
	Min	0.0344157	0.083479	0.108457	0.0923132	0.088385	0.122112	0.0608461	0.0683582	0.0455721	0.101904	0.805842
7	PreOp	0.0310753	0.151147	0.17534	0.13233	0.097384	0.115878	0.0737634	0.0639068	0.0495699	0.109606
7	Unaffect	0.153176	0.203176	0.158256	0.126058	0.0928647	0.111486	0.0500041	0.0379179	0.0252786	0.0417813
	Min	0.0310753	0.151147	0.158256	0.126058	0.0928647	0.111486	0.0500041	0.0379179	0.0252786	0.0417813	0.82587
8	PreOp	0.0476134	0.060181	0.089212	0.106932	0.097884	0.123557	0.110109	0.0881161	0.0707729	0.205623
8	Unaffect	0.0849062	0.134906	0.133723	0.0992538	0.118464	0.111108	0.0637884	0.0735005	0.0490003	0.13135
	Min	0.0476134	0.060181	0.089212	0.0992538	0.097884	0.111108	0.0637884	0.0735005	0.0490003	0.13135	0.822891
9	PreOp	0.0493743	0.0576436	0.0788657	0.095258	0.092477	0.123403	0.109865	0.0919356	0.0772997	0.223879
9	Unaffect	0.080688	0.130688	0.121277	0.112025	0.124542	0.110705	0.0670609	0.0732076	0.0488051	0.131002
	Min	0.0493743	0.0576436	0.0788657	0.095258	0.092477	0.110705	0.0670609	0.0732076	0.0488051	0.131002	0.804398
10	PreOp	0.036542	0.0756732	0.106185	0.11015	0.098945	0.118948	0.0998138	0.0874022	0.0677504	0.19859
10	Unaffect	0.090214	0.140214	0.148536	0.102659	0.120461	0.11208	0.0648636	0.0644945	0.0429964	0.113482
	Min	0.036542	0.0756732	0.106185	0.102659	0.098945	0.11208	0.0648636	0.0644945	0.0429964	0.113482	0.81792
11	PreOp	0.0745042	0.102693	0.118511	0.099043	0.089511	0.105175	0.0909795	0.075364	0.0674549	0.176763
11	Unaffect	0.104969	0.154969	0.163594	0.0994188	0.111943	0.100945	0.0602771	0.0614406	0.0409604	0.101483
	Min	0.0745042	0.102693	0.118511	0.099043	0.089511	0.100945	0.0602771	0.0614406	0.0409604	0.101483	0.849368
12	PreOp	0.0251429	0.106892	0.126941	0.137677	0.109349	0.123221	0.0923063	0.074068	0.0615211	0.142882
12	Unaffect	0.1497	0.1997	0.217253	0.109873	0.0809629	0.0924293	0.0435954	0.0445381	0.0296921	0.0322559
	Min	0.0251429	0.106892	0.126941	0.109873	0.0809629	0.0924293	0.0435954	0.0445381	0.0296921	0.0322559	0.692323
13	PreOp	0.0134741	0.0555514	0.098411	0.125159	0.112332	0.129338	0.105562	0.0908588	0.0708369	0.198476
13	Unaffect	0.0861227	0.136123	0.115643	0.0962004	0.120415	0.123113	0.0648386	0.0750433	0.0500288	0.132474
	Min	0.0134741	0.0555514	0.098411	0.0962004	0.112332	0.123113	0.0648386	0.0750433	0.0500288	0.132474	0.821466
14	PreOp	0.0422618	0.093088	0.093723	0.112147	0.108971	0.132452	0.0879797	0.0936976	0.0682846	0.167395
14	Unaffect	0.114126	0.164126	0.199529	0.0960571	0.0813721	0.12282	0.0438157	0.0572218	0.0381479	0.0827845
	Min	0.0422618	0.093088	0.093723	0.0960571	0.0813721	0.12282	0.0438157	0.0572218	0.0381479	0.0827845	0.751292
15	PreOp	0.0351952	0.0670808	0.09204	0.099296	0.103914	0.125662	0.101693	0.0901484	0.0735459	0.211424
15	Unaffect	0.0979675	0.147968	0.141328	0.0978699	0.113577	0.102474	0.061157	0.0689436	0.0459624	0.122753
	Min	0.0351952	0.0670808	0.09204	0.0978699	0.103914	0.102474	0.061157	0.0689436	0.0459624	0.122753	0.79739
16	PreOp	0.0281074	0.097949	0.102589	0.101123	0.098681	0.119634	0.110598	0.0817827	0.0659096	0.193626
16	Unaffect	0.0935985	0.143598	0.128722	0.121973	0.119618	0.121979	0.0644095	0.0624404	0.0416269	0.102035
	Min	0.0281074	0.097949	0.102589	0.101123	0.098681	0.119634	0.0644095	0.0624404	0.0416269	0.102035	0.818595
17	PreOp	0.0358583	0.155295	0.156203	0.119873	0.090808	0.0976567	0.0881199	0.0617802	0.0581471	0.136258
17	Unaffect	0.193284	0.243284	0.198314	0.134984	0.0672259	0.091559	0.0361985	0.0260837	0.0173892	-0.00832263
	Min	0.0358583	0.155295	0.156203	0.119873	0.0672259	0.091559	0.0361985	0.0260837	0.0173892	-0.00832263	0.697363
18	PreOp	0.0271624	0.0658121	0.095166	0.109354	0.103679	0.117554	0.103953	0.0868297	0.0774364	0.213053
18	Unaffect	0.101044	0.151044	0.151841	0.118252	0.105729	0.111261	0.0569309	0.0556101	0.0370734	0.111214
	Min	0.0271624	0.0658121	0.095166	0.109354	0.103679	0.111261	0.0569309	0.0556101	0.0370734	0.111214	0.773262
19	PreOp	0.0575873	0.105082	0.113717	0.113063	0.092914	0.107662	0.0948397	0.0795316	0.0619992	0.173605
19	Unaffect	0.116812	0.166812	0.119474	0.140865	0.105354	0.110984	0.0567289	0.0552361	0.0368241	0.0909093
	Min	0.0575873	0.105082	0.113717	0.113063	0.092914	0.107662	0.0567289	0.0552361	0.0368241	0.0909093	0.829724
20	PreOp	0.0327793	0.0701179	0.106614	0.117844	0.093981	0.12612	0.100853	0.0887816	0.0696912	0.193217
20	Unaffect	0.0990416	0.149042	0.10347	0.097006	0.128387	0.13327	0.0691316	0.0644423	0.0429615	0.113248
	Min	0.0327793	0.0701179	0.10347	0.097006	0.093981	0.12612	0.0691316	0.0644423	0.0429615	0.113248	0.813258
21	PreOp	0.0155121	0.0692949	0.109182	0.119218	0.105322	0.131168	0.104406	0.0840762	0.0714668	0.190355
21	Unaffect	0.0970113	0.147011	0.0996795	0.129083	0.125184	0.121476	0.0674068	0.0671984	0.044799	0.10115
	Min	0.0155121	0.0692949	0.0996795	0.119218	0.105322	0.121476	0.0674068	0.0671984	0.044799	0.10115	0.811057
22	PreOp	0.0221825	0.106547	0.131765	0.141852	0.117552	0.117662	0.0956534	0.0699771	0.0575974	0.139211
22	Unaffect	0.121564	0.171564	0.122649	0.140247	0.10702	0.142565	0.0576261	0.0507931	0.0338621	0.0521089
	Min	0.0221825	0.106547	0.122649	0.140247	0.10702	0.117662	0.0576261	0.0507931	0.0338621	0.0521089	0.810697
23	PreOp	0.0392789	0.0698197	0.103966	0.110753	0.100785	0.121273	0.100594	0.0824602	0.067614	0.203457
23	Unaffect	0.121957	0.171957	0.0932822	0.15568	0.120669	0.14277	0.0649759	0.0515892	0.0343928	0.0427261
	Min	0.0392789	0.0698197	0.0932822	0.110753	0.100785	0.121273	0.0649759	0.0515892	0.0343928	0.0427261	0.728876
24	PreOp	0.0184249	0.0731713	0.117452	0.12682	0.113865	0.129859	0.10373	0.0799429	0.0681593	0.168576
24	Unaffect	0.110081	0.160081	0.0774522	0.154927	0.120431	0.152547	0.0648474	0.0579845	0.0386563	0.0629936
	Min	0.0184249	0.0731713	0.0774522	0.12682	0.113865	0.129859	0.0648474	0.0579845	0.0386563	0.0629936	0.764074
25	PreOp	0.0184423	0.0641238	0.108308	0.133769	0.103565	0.12634	0.10637	0.0816575	0.0744184	0.183005
25	Unaffect	0.101949	0.151949	0.12333	0.107766	0.113663	0.132195	0.0612032	0.0631785	0.042119	0.102647
	Min	0.0184423	0.0641238	0.108308	0.107766	0.103565	0.12634	0.0612032	0.0631785	0.042119	0.102647	0.797693
26	PreOp	0.0639019	0.111059	0.124345	0.101604	0.087361	0.106655	0.0936086	0.0780491	0.0660802	0.167337
26	Unaffect	0.113647	0.163647	0.138835	0.121675	0.106711	0.111895	0.0574599	0.0563844	0.0375896	0.0921552
	Min	0.0639019	0.111059	0.124345	0.101604	0.087361	0.106655	0.0574599	0.0563844	0.0375896	0.0921552	0.838515
27	PreOp	0.0346235	0.089646	0.113413	0.121102	0.104526	0.118362	0.0931975	0.0810146	0.0663351	0.177779
27	Unaffect	0.0973654	0.147365	0.13049	0.115093	0.11909	0.121546	0.0641254	0.0619584	0.0413056	0.101661
	Min	0.0346235	0.089646	0.113413	0.115093	0.104526	0.118362	0.0641254	0.0619584	0.0413056	0.101661	0.844715
28	PreOp	0.0289112	0.136449	0.147169	0.108643	0.094238	0.109112	0.0856616	0.0712563	0.059866	0.158693
28	Unaffect	0.1331	0.1831	0.138068	0.138417	0.0926462	0.121192	0.0498864	0.0553428	0.0368952	0.0513528
	Min	0.0289112	0.136449	0.138068	0.108643	0.0926462	0.109112	0.0498864	0.0553428	0.0368952	0.0513528	0.807307
29	PreOp	0.0367717	0.097281	0.104399	0.086781	0.09034	0.111831	0.0972379	0.0838904	0.0723225	0.219146
29	Unaffect	0.108875	0.158875	0.115647	0.120942	0.111852	0.121007	0.0602282	0.0609882	0.0406588	0.100928
	Min	0.0367717	0.097281	0.104399	0.086781	0.09034	0.111831	0.0602282	0.0609882	0.0406588	0.100928	0.790207
30	PreOp	0.0499193	0.133285	0.122109	0.10524	0.096404	0.102213	0.0833884	0.075705	0.0622589	0.169478
30	Unaffect	0.119117	0.169117	0.143733	0.108669	0.108316	0.123642	0.0583241	0.0635825	0.0423883	0.0631102
	Min	0.0499193	0.133285	0.122109	0.10524	0.096404	0.102213	0.0583241	0.0635825	0.0423883	0.0631102	0.836575
31	PreOp	0.0290151	0.0729913	0.083069	0.103225	0.116509	0.120779	0.102913	0.090087	0.0699313	0.21148
31	Unaffect	0.0770431	0.127043	0.119475	0.119316	0.118852	0.111126	0.0639971	0.0731569	0.0487713	0.14122
	Min	0.0290151	0.0729913	0.083069	0.103225	0.116509	0.111126	0.0639971	0.0731569	0.0487713	0.14122	0.843081
32	PreOp	0.0537475	0.078497	0.098337	0.108557	0.098136	0.123707	0.102766	0.0808216	0.0697996	0.185631
32	Unaffect	0.0981477	0.148148	0.121173	0.100976	0.119606	0.122199	0.0644035	0.0740517	0.0493678	0.101927
	Min	0.0537475	0.078497	0.098337	0.100976	0.098136	0.122199	0.0644035	0.0740517	0.0493678	0.101927	0.841643
33	PreOp	0.0691435	0.109867	0.099484	0.09671	0.082658	0.109591	0.0907062	0.0843516	0.0665408	0.190948
33	Unaffect	0.106453	0.156453	0.135983	0.0967596	0.113682	0.112608	0.0612134	0.0568789	0.0379193	0.122049
	Min	0.0691435	0.109867	0.099484	0.09671	0.082658	0.109591	0.0612134	0.0568789	0.0379193	0.122049	0.845515
34	PreOp	0.0311549	0.0731638	0.107887	0.113623	0.100136	0.119209	0.111149	0.082626	0.0697597	0.191291
34	Unaffect	0.134167	0.184167	0.1098	0.146488	0.100979	0.132504	0.0543733	0.0511639	0.0341093	0.052248
	Min	0.0311549	0.0731638	0.107887	0.113623	0.100136	0.119209	0.0543733	0.0511639	0.0341093	0.052248	0.737069
35	PreOp	0.0539449	0.13068	0.125099	0.109055	0.086732	0.114524	0.0977817	0.0737147	0.062902	0.145567
35	Unaffect	0.125856	0.175856	0.175461	0.117988	0.100725	0.102458	0.0542366	0.0511799	0.0341199	0.0621195
	Min	0.0539449	0.13068	0.125099	0.109055	0.086732	0.102458	0.0542366	0.0511799	0.0341199	0.0621195	0.809625
36	PreOp	0.0314739	0.150994	0.169317	0.131092	0.101436	0.121128	0.0710987	0.0610866	0.0514379	0.110935
36	Unaffect	0.141546	0.191546	0.152805	0.151393	0.0937229	0.112011	0.0504662	0.0386483	0.0257655	0.0420962
	Min	0.0314739	0.150994	0.152805	0.131092	0.0937229	0.112011	0.0504662	0.0386483	0.0257655	0.0420962	0.829075
37	PreOp	0.0326555	0.143414	0.115559	0.11275	0.093089	0.112135	0.0926704	0.0725285	0.0627689	0.16243
37	Unaffect	0.121132	0.171132	0.132232	0.165141	0.0931869	0.121665	0.0501776	0.0560306	0.0373537	0.0519502
	Min	0.0326555	0.143414	0.115559	0.11275	0.093089	0.112135	0.0501776	0.0560306	0.0373537	0.0519502	0.805115
38	PreOp	0.04247	0.0925438	0.0789206	0.112365	0.112198	0.132173	0.092215	0.0922962	0.072452	0.172366
38	Unaffect	0.101004	0.151004	0.19185	0.13776	0.0796772	0.121376	0.0429031	0.055731	0.037154	0.0815415
	Min	0.04247	0.0925438	0.0789206	0.112365	0.0796772	0.121376	0.0429031	0.055731	0.037154	0.0815415	0.744682
39	PreOp	0.0316104	0.0714561	0.105772	0.111503	0.101421	0.12171	0.111745	0.0816376	0.071529	0.191616
39	Unaffect	0.128721	0.178721	0.105333	0.1708	0.0988419	0.131016	0.0532226	0.0493861	0.032924	0.0510335
	Min	0.0316104	0.0714561	0.105333	0.111503	0.0988419	0.12171	0.0532226	0.0493861	0.032924	0.0510335	0.727021
40	PreOp	0.0409022	0.0706903	0.0814789	0.10094	0.100876	0.131096	0.100981	0.0910463	0.0708972	0.211092
40	Unaffect	0.0865972	0.136597	0.137054	0.115878	0.11531	0.103871	0.06209	0.0707726	0.0471818	0.124648
	Min	0.0409022	0.0706903	0.0814789	0.10094	0.100876	0.103871	0.06209	0.0707726	0.0471818	0.124648	0.803451
											Average	0.801647
											SD	0.0410314

## Sheet: OR-Sim-post
Inferior orbital rim - Postoperative similarity index
Patient No		0.05	0.15	0.25	0.35	0.45	0.55	0.65	0.75	0.85	0.95	BCSI
1	PostOp	0.0776244	0.119041	0.131718	0.12703	0.117652	0.0922983	0.0776244	0.0593905	0.0451506	0.15247
1	Unaffect	0.0823077	0.151909	0.152864	0.0982194	0.113599	0.12215	0.0611685	0.0691136	0.0460758	0.102593
	Min	0.0776244	0.119041	0.131718	0.0982194	0.113599	0.0922983	0.0611685	0.0593905	0.0451506	0.102593	0.900803
2	PostOp	0.0978417	0.123381	0.13705	0.136691	0.111871	0.0859712	0.0758993	0.0517986	0.0496403	0.129856
2	Unaffect	0.10197	0.155614	0.158421	0.112049	0.113156	0.111856	0.0609301	0.0623358	0.0415572	0.0821112
	Min	0.0978417	0.123381	0.13705	0.112049	0.111871	0.0859712	0.0609301	0.0517986	0.0415572	0.0821112	0.904561
3	PostOp	0.0579548	0.174986	0.181155	0.156665	0.120396	0.0880538	0.0616938	0.0420639	0.030286	0.0867452
3	Unaffect	0.06177	0.191337	0.212006	0.145397	0.0995473	0.121514	0.0536024	0.0439184	0.0292789	0.0416275
	Min	0.0579548	0.174986	0.181155	0.145397	0.0995473	0.0880538	0.0536024	0.0420639	0.0292789	0.0416275	0.913667
4	PostOp	0.0623822	0.152846	0.15473	0.134188	0.119676	0.0944214	0.074444	0.0529589	0.0403317	0.114022
4	Unaffect	0.0614874	0.171077	0.181616	0.148653	0.105613	0.121167	0.0568684	0.0553154	0.0368769	0.0613252
	Min	0.0614874	0.152846	0.15473	0.134188	0.105613	0.0944214	0.0568684	0.0529589	0.0368769	0.0613252	0.911315
5	PostOp	0.0843029	0.139416	0.135946	0.124923	0.104511	0.0934885	0.0722596	0.056338	0.0442948	0.144519
5	Unaffect	0.0811852	0.162857	0.169285	0.131127	0.105325	0.100986	0.0567134	0.060968	0.0406453	0.0909086
	Min	0.0811852	0.139416	0.135946	0.124923	0.104511	0.0934885	0.0567134	0.056338	0.0406453	0.0909086	0.924075
6	PostOp	0.0567082	0.122637	0.155371	0.124481	0.121254	0.0889811	0.0774551	0.0594744	0.0474873	0.14615
6	Unaffect	0.0640895	0.165054	0.17258	0.0793088	0.114728	0.123567	0.0617766	0.0695094	0.0463396	0.103047
	Min	0.0567082	0.122637	0.155371	0.0793088	0.114728	0.0889811	0.0617766	0.0594744	0.0463396	0.103047	0.888371
7	PostOp	0.0799663	0.199495	0.176768	0.146465	0.114478	0.0816498	0.0597643	0.0353535	0.0210438	0.0850168
7	Unaffect	0.0809336	0.203022	0.229533	0.129534	0.0928139	0.111103	0.0499767	0.0371333	0.0247556	0.0411954
	Min	0.0799663	0.199495	0.176768	0.129534	0.0928139	0.0816498	0.0499767	0.0353535	0.0210438	0.0411954	0.907796
8	PostOp	0.0861534	0.0950519	0.107725	0.112849	0.111096	0.101389	0.08494	0.0664689	0.051773	0.182554
8	Unaffect	0.0920561	0.136104	0.129156	0.0913646	0.119553	0.112154	0.0643748	0.0740099	0.0493399	0.131888
	Min	0.0861534	0.0950519	0.107725	0.0913646	0.111096	0.101389	0.0643748	0.0664689	0.0493399	0.131888	0.904851
9	PostOp	0.0829	0.0935046	0.105231	0.11553	0.111043	0.100744	0.0867748	0.066993	0.0528194	0.18446
9	Unaffect	0.0827007	0.132403	0.123604	0.0972339	0.126617	0.112555	0.0681784	0.0748202	0.0498801	0.132008
	Min	0.0827007	0.0935046	0.105231	0.0972339	0.111043	0.100744	0.0681784	0.066993	0.0498801	0.132008	0.907516
10	PostOp	0.0977228	0.113858	0.112167	0.123357	0.107612	0.0955107	0.0780742	0.0638907	0.0448926	0.162915
10	Unaffect	0.102661	0.140123	0.135185	0.106968	0.120408	0.112453	0.0648351	0.0630993	0.0420662	0.112202
	Min	0.0977228	0.113858	0.112167	0.106968	0.107612	0.0955107	0.0648351	0.0630993	0.0420662	0.112202	0.916041
11	PostOp	0.107255	0.127535	0.131716	0.121263	0.102864	0.0865566	0.0756847	0.0556136	0.0445327	0.146979
11	Unaffect	0.112482	0.155818	0.158727	0.0884373	0.113659	0.102408	0.0612012	0.063115	0.0420767	0.102076
	Min	0.107255	0.127535	0.131716	0.0884373	0.102864	0.0865566	0.0612012	0.0556136	0.0420767	0.102076	0.905332
12	PostOp	0.135196	0.207869	0.16226	0.132189	0.0944744	0.0721714	0.0530009	0.0353339	0.0261872	0.0813181
12	Unaffect	0.141991	0.199514	0.224271	0.111773	0.0806674	0.0919696	0.0434363	0.0445942	0.0297295	0.0320534
	Min	0.135196	0.199514	0.16226	0.111773	0.0806674	0.0721714	0.0434363	0.0353339	0.0261872	0.0320534	0.898593
13	PostOp	0.0742942	0.0964174	0.112597	0.121017	0.119861	0.0959221	0.0843652	0.067195	0.0513455	0.176985
13	Unaffect	0.0716321	0.135108	0.127663	0.105444	0.119142	0.121631	0.0641535	0.0739892	0.0493261	0.13191
	Min	0.0716321	0.0964174	0.112597	0.105444	0.119142	0.0959221	0.0641535	0.067195	0.0493261	0.13191	0.91374
14	PostOp	0.135135	0.13798	0.140114	0.13229	0.118065	0.0633001	0.0554765	0.0497866	0.0355619	0.13229
14	Unaffect	0.141321	0.162983	0.169475	0.108009	0.079643	0.121348	0.0428847	0.0556956	0.0371304	0.08151
	Min	0.135135	0.13798	0.140114	0.108009	0.079643	0.0633001	0.0428847	0.0497866	0.0355619	0.08151	0.873925
15	PostOp	0.0911821	0.118215	0.119395	0.121433	0.104806	0.0924694	0.0798112	0.0583566	0.0478438	0.166488
15	Unaffect	0.0909526	0.146707	0.14506	0.110987	0.111815	0.100995	0.0602078	0.0673578	0.0449052	0.121012
	Min	0.0909526	0.118215	0.119395	0.110987	0.104806	0.0924694	0.0602078	0.0583566	0.0449052	0.121012	0.921307
16	PostOp	0.0845519	0.111549	0.124672	0.135921	0.119235	0.0950506	0.0751781	0.0635546	0.0412448	0.149044
16	Unaffect	0.0836787	0.144544	0.141816	0.106575	0.121712	0.123792	0.0655372	0.0646752	0.0431168	0.104553
	Min	0.0836787	0.111549	0.124672	0.106575	0.119235	0.0950506	0.0655372	0.0635546	0.0412448	0.104553	0.91565
17	PostOp	0.10041	0.255123	0.219604	0.148224	0.0935792	0.0563525	0.0389344	0.0245902	0.0187842	0.0443989
17	Unaffect	0.101244	0.152388	0.284332	0.139473	0.0664342	0.0910854	0.0357723	0.0254699	0.0169799	0.0867804
	Min	0.10041	0.152388	0.219604	0.139473	0.0664342	0.0563525	0.0357723	0.0245902	0.0169799	0.0443989	0.856403
18	PostOp	0.0993465	0.120168	0.126149	0.122494	0.108428	0.091483	0.0746484	0.0549341	0.0407576	0.16159
18	Unaffect	0.100914	0.150674	0.151011	0.122188	0.10502	0.11069	0.0565494	0.0551829	0.0367886	0.110981
	Min	0.0993465	0.120168	0.126149	0.122188	0.10502	0.091483	0.0565494	0.0549341	0.0367886	0.110981	0.923608
19	PostOp	0.0627095	0.144832	0.147207	0.135615	0.113268	0.0865922	0.0743017	0.052933	0.0406425	0.141899
19	Unaffect	0.063359	0.168169	0.177253	0.123217	0.10739	0.112038	0.0578256	0.0584028	0.0389352	0.0934107
	Min	0.0627095	0.144832	0.147207	0.123217	0.10739	0.0865922	0.0578256	0.052933	0.0389352	0.0934107	0.915052
20	PostOp	0.0487565	0.0957892	0.136666	0.134203	0.134696	0.0957892	0.0884019	0.05836	0.0440778	0.16326
20	Unaffect	0.0510866	0.146949	0.145424	0.119635	0.124914	0.130926	0.0672613	0.0614112	0.0409408	0.111453
	Min	0.0487565	0.0957892	0.136666	0.119635	0.124914	0.0957892	0.0672613	0.05836	0.0409408	0.111453	0.899564
21	PostOp	0.0487943	0.11234	0.127943	0.146383	0.118865	0.104397	0.0876596	0.0607092	0.0470922	0.145816
21	Unaffect	0.0523538	0.147665	0.146498	0.120284	0.126402	0.12238	0.0680628	0.0684863	0.0456575	0.10221
	Min	0.0487943	0.11234	0.127943	0.120284	0.118865	0.104397	0.0680628	0.0607092	0.0456575	0.10221	0.909263
22	PostOp	0.0575342	0.126027	0.167123	0.173288	0.144521	0.0917808	0.0678082	0.0486301	0.0273973	0.0958904
22	Unaffect	0.0625285	0.172079	0.183119	0.136686	0.107345	0.143049	0.0578011	0.0509812	0.0339874	0.0524232
	Min	0.0575342	0.126027	0.167123	0.136686	0.107345	0.0917808	0.0578011	0.0486301	0.0273973	0.0524232	0.872748
23	PostOp	0.029272	0.113563	0.194943	0.179617	0.143755	0.106973	0.0689655	0.0467433	0.0303448	0.0858238
23	Unaffect	0.0324152	0.172083	0.183124	0.156546	0.120303	0.142762	0.0647787	0.0511561	0.034104	0.0427277
	Min	0.029272	0.113563	0.183124	0.156546	0.120303	0.106973	0.0647787	0.0467433	0.0303448	0.0427277	0.894376
24	PostOp	0.0231703	0.0999317	0.169285	0.173541	0.145011	0.110545	0.0738717	0.054747	0.0363054	0.113592
24	Unaffect	0.0222962	0.159927	0.164891	0.158322	0.120014	0.152424	0.0646232	0.0568835	0.0379223	0.0626968
	Min	0.0222962	0.0999317	0.164891	0.158322	0.120014	0.110545	0.0646232	0.054747	0.0363054	0.0626968	0.894372
25	PostOp	0.0682066	0.127697	0.122685	0.125735	0.126607	0.0915232	0.0799739	0.0612334	0.0429287	0.15341
25	Unaffect	0.0718834	0.151566	0.152349	0.112341	0.113064	0.131939	0.0608807	0.0623906	0.0415937	0.101993
	Min	0.0682066	0.127697	0.122685	0.112341	0.113064	0.0915232	0.0608807	0.0612334	0.0415937	0.101993	0.901218
26	PostOp	0.0800397	0.141663	0.140813	0.133872	0.105539	0.0934977	0.068565	0.0535487	0.0415073	0.140955
26	Unaffect	0.0816376	0.163258	0.169887	0.125291	0.10618	0.111527	0.0571741	0.0560412	0.0373608	0.0916431
	Min	0.0800397	0.141663	0.140813	0.125291	0.105539	0.0934977	0.0571741	0.0535487	0.0373608	0.0916431	0.92657
27	PostOp	0.0771133	0.109566	0.131664	0.124247	0.122083	0.10493	0.0822129	0.0557874	0.0426518	0.149745
27	Unaffect	0.0812921	0.147023	0.145535	0.118492	0.118694	0.121235	0.0639119	0.0615772	0.0410515	0.101189
	Min	0.0771133	0.109566	0.131664	0.118492	0.118694	0.10493	0.0639119	0.0557874	0.0410515	0.101189	0.922399
28	PostOp	0.0665474	0.157066	0.170304	0.159213	0.118068	0.0844365	0.0633274	0.0486583	0.0372093	0.0951699
28	Unaffect	0.0710463	0.182796	0.199194	0.141051	0.0923261	0.120964	0.0497141	0.0552109	0.0368073	0.0508908
	Min	0.0665474	0.157066	0.170304	0.141051	0.0923261	0.0844365	0.0497141	0.0486583	0.0368073	0.0508908	0.897801
29	PostOp	0.0581789	0.124128	0.146842	0.138075	0.118948	0.0922495	0.077107	0.0555888	0.0412433	0.147639
29	Unaffect	0.0638685	0.16098	0.166469	0.0976793	0.115288	0.123203	0.0620779	0.0643517	0.0429011	0.103182
	Min	0.0581789	0.124128	0.146842	0.0976793	0.115288	0.0922495	0.0620779	0.0555888	0.0412433	0.103182	0.896457
30	PostOp	0.0778884	0.161835	0.13241	0.129381	0.119862	0.0913025	0.0731285	0.0540891	0.0471657	0.112938
30	Unaffect	0.0811499	0.166991	0.175486	0.129306	0.10565	0.121446	0.0568883	0.061174	0.0407827	0.061127
	Min	0.0778884	0.161835	0.13241	0.129306	0.10565	0.0913025	0.0568883	0.0540891	0.0407827	0.061127	0.911279
31	PostOp	0.0753623	0.0891304	0.101812	0.12971	0.114855	0.0974638	0.0811594	0.0735507	0.0471014	0.189855
31	Unaffect	0.0818289	0.127532	0.116299	0.11065	0.119958	0.112513	0.0645929	0.0747361	0.0498241	0.142066
	Min	0.0753623	0.0891304	0.101812	0.11065	0.114855	0.0974638	0.0645929	0.0735507	0.0471014	0.142066	0.916585
32	PostOp	0.0706698	0.107305	0.126274	0.130176	0.121721	0.10362	0.078799	0.0659007	0.0454151	0.150119
32	Unaffect	0.0722567	0.147917	0.146876	0.0961765	0.120595	0.122713	0.0649355	0.0755159	0.050344	0.10267
	Min	0.0706698	0.107305	0.126274	0.0961765	0.120595	0.10362	0.0649355	0.0659007	0.0454151	0.10267	0.903562
33	PostOp	0.0829303	0.128779	0.126159	0.124345	0.111044	0.0855502	0.078295	0.0548166	0.0411125	0.166969
33	Unaffect	0.0823626	0.156038	0.159057	0.0954386	0.113861	0.112495	0.0613097	0.0579032	0.0386021	0.122932
	Min	0.0823626	0.128779	0.126159	0.0954386	0.111044	0.0855502	0.0613097	0.0548166	0.0386021	0.122932	0.906994
34	PostOp	0.0399192	0.136509	0.193893	0.170369	0.129975	0.0858976	0.0610669	0.0478793	0.0312463	0.103243
34	Unaffect	0.0412216	0.183044	0.199566	0.159559	0.0987693	0.130994	0.0531835	0.0495383	0.0330256	0.0510987
	Min	0.0399192	0.136509	0.193893	0.159559	0.0987693	0.0858976	0.0531835	0.0478793	0.0312463	0.0510987	0.897955
35	PostOp	0.111444	0.153678	0.156948	0.133787	0.101635	0.0809264	0.0675749	0.0485014	0.0332425	0.112262
35	Unaffect	0.112447	0.176056	0.189083	0.116135	0.101249	0.102888	0.0545187	0.0510529	0.0340353	0.0625352
	Min	0.111444	0.153678	0.156948	0.116135	0.101249	0.0809264	0.0545187	0.0485014	0.0332425	0.0625352	0.919179
36	PostOp	0.0824081	0.202888	0.147928	0.152635	0.113017	0.0820714	0.0625352	0.0423538	0.0222698	0.0918937
36	Unaffect	0.0828418	0.19243	0.213645	0.143047	0.0953728	0.113414	0.0513546	0.0391345	0.0260897	0.0426704
	Min	0.0824081	0.19243	0.147928	0.143047	0.0953728	0.0820714	0.0513546	0.0391345	0.0222698	0.0426704	0.898687
37	PostOp	0.0729435	0.16323	0.1363	0.162512	0.122548	0.0822801	0.0625646	0.0524152	0.0427194	0.102488
37	Unaffect	0.0726872	0.172384	0.183576	0.154797	0.0948563	0.12323	0.0510765	0.0568971	0.0379314	0.0525646
	Min	0.0726872	0.16323	0.1363	0.154797	0.0948563	0.0822801	0.0510765	0.0524152	0.0379314	0.0525646	0.898137
38	PostOp	0.14195	0.142069	0.112466	0.132002	0.121819	0.0620308	0.0618654	0.0518834	0.0419628	0.131952
38	Unaffect	0.14221	0.151961	0.152941	0.128894	0.0811628	0.122544	0.043703	0.0566225	0.0377484	0.082215
	Min	0.14195	0.142069	0.112466	0.128894	0.0811628	0.0620308	0.043703	0.0518834	0.0377484	0.082215	0.884122
39	PostOp	0.0411198	0.141085	0.178903	0.17127	0.131068	0.0913814	0.061322	0.0512921	0.031228	0.10133
39	Unaffect	0.0418504	0.179569	0.194354	0.162674	0.0999488	0.132069	0.0538186	0.05031	0.03354	0.0518654
	Min	0.0411198	0.141085	0.178903	0.162674	0.0999488	0.0913814	0.0538186	0.05031	0.031228	0.0518654	0.902335
40	PostOp	0.0928752	0.122038	0.0896805	0.123341	0.102936	0.0944023	0.0834107	0.0638685	0.0531432	0.174306
40	Unaffect	0.091634	0.135152	0.127728	0.136343	0.112327	0.101456	0.0604836	0.0678788	0.0452525	0.121745
	Min	0.091634	0.122038	0.0896805	0.123341	0.102936	0.0944023	0.0604836	0.0638685	0.0452525	0.121745	0.91538
											Average	0.90429
											SD	0.0147192

## Sheet: MX-pre
Anterior maxilla - Preoperative discrete curvature
Patient No		0.05	0.15	0.25	0.35	0.45	0.55	0.65	0.75	0.85	0.95		SUMPRODUCT
1	PreOp	0.0598586	0.079886	0.090064	0.061672	0.090953	0.109249	0.108267	0.0906718	0.144789	0.16459	1	0.577901
2	PreOp	0.062731	0.059198	0.0580441	0.071409	0.0874506	0.102115	0.125356	0.100011	0.146573	0.187112	1	0.60587
3	PreOp	0.0487274	0.101505	0.0813509	0.088255	0.0831869	0.137283	0.124647	0.10137	0.133826	0.0998477	0.999999	0.547485
4	PreOp	0.0534958	0.089116	0.0836324	0.053066	0.0922245	0.104733	0.115893	0.0980901	0.146063	0.163685	0.999999	0.58318
5	PreOp	0.0552596	0.061499	0.0938128	0.041727	0.0976895	0.074624	0.106471	0.0995099	0.153697	0.215711	1	0.614455
6	PreOp	0.0532455	0.075334	0.0902446	0.048344	0.0933114	0.093895	0.112512	0.092286	0.15127	0.189558	1	0.598083
7	PreOp	0.0458375	0.0527899	0.0891625	0.051903	0.0951635	0.089054	0.115956	0.0956392	0.153518	0.210976	1	0.620489
8	PreOp	0.045354	0.076606	0.0848308	0.065346	0.0905154	0.119401	0.118753	0.0950026	0.147241	0.15695	1	0.586939
9	PreOp	0.0604375	0.066238	0.0962544	0.037102	0.0952984	0.079209	0.107048	0.094896	0.154388	0.209128	1	0.607111
10	PreOp	0.0496782	0.0545115	0.0755449	0.064985	0.0908142	0.099583	0.132041	0.103334	0.14816	0.181349	1	0.609473
11	PreOp	0.0563462	0.0496154	0.0967308	0.045769	0.102885	0.080577	0.113077	0.0965385	0.158077	0.200385	1	0.611712
12	PreOp	0.0493178	0.064432	0.0947231	0.056193	0.0920708	0.091734	0.119504	0.101757	0.151101	0.179167	1	0.600005
13	PreOp	0.0708369	0.083123	0.0842019	0.052261	0.0872045	0.102959	0.105349	0.0909405	0.148317	0.174806	0.999999	0.580039
14	PreOp	0.0486886	0.0510558	0.0921789	0.072165	0.0956355	0.103692	0.127505	0.108541	0.149496	0.151042	0.999999	0.593307
15	PreOp	0.0491714	0.068613	0.0597479	0.075958	0.0809974	0.097519	0.119116	0.0998211	0.16746	0.181597	1	0.611506
16	PreOp	0.0457445	0.060747	0.0899751	0.060387	0.0947269	0.102332	0.121596	0.0975572	0.146678	0.180255	0.999999	0.602062
17	PreOp	0.0736168	0.120494	0.0717284	0.049342	0.0880704	0.126379	0.103795	0.0827618	0.140238	0.143576	1	0.551234
18	PreOp	0.0540503	0.065563	0.0899095	0.050173	0.0960539	0.09518	0.117978	0.0965087	0.148769	0.185815	1	0.600193
19	PreOp	0.0597211	0.0559397	0.0910313	0.057686	0.0946321	0.088127	0.11725	0.0979567	0.153232	0.184425	1	0.60051
20	PreOp	0.0592095	0.0373691	0.0919472	0.0220189	0.106148	0.0591195	0.11674	0.107737	0.164093	0.235617	0.999999	0.63954
21	PreOp	0.0454477	0.0558324	0.0912468	0.077269	0.0914763	0.109548	0.127138	0.105347	0.147045	0.14965	1	0.590725
22	PreOp	0.0575426	0.080073	0.0872506	0.056521	0.0918005	0.107226	0.11399	0.0961071	0.147932	0.161557	1	0.582163
23	PreOp	0.0500751	0.064934	0.0872427	0.079841	0.0877574	0.120854	0.127842	0.10036	0.141729	0.139365	1	0.579193
24	PreOp	0.0516841	0.061433	0.081575	0.036871	0.081783	0.183245	0.124782	0.12138	0.112179	0.145068	1	0.587995
25	PreOp	0.0430891	0.0510685	0.0911035	0.064896	0.0947721	0.095484	0.126407	0.103617	0.151301	0.178262	1	0.6083
26	PreOp	0.0467296	0.0453766	0.0955125	0.071343	0.0947966	0.09579	0.123752	0.10521	0.145983	0.175508	1	0.603498
27	PreOp	0.0277171	0.0442436	0.0971109	0.081147	0.0999072	0.094522	0.137903	0.107318	0.150246	0.159885	1	0.607372
28	PreOp	0.0579241	0.092305	0.0820487	0.062953	0.0933666	0.106322	0.1152	0.0962809	0.141726	0.151872	0.999998	0.571616
29	PreOp	0.053224	0.0534775	0.0985576	0.047555	0.09776	0.080473	0.113455	0.104435	0.154491	0.196571	0.999999	0.610351
30	PreOp	0.0614542	0.076599	0.0889474	0.066599	0.0815668	0.099145	0.111956	0.0955278	0.141527	0.176678	1	0.583903
31	PreOp	0.0528609	0.0463964	0.0939333	0.055995	0.10105	0.081974	0.127321	0.104585	0.151156	0.184729	1	0.608414
32	PreOp	0.0524582	0.0402046	0.0989621	0.037864	0.103962	0.0606963	0.108992	0.0973728	0.166158	0.23333	1	0.633584
33	PreOp	0.0735532	0.079284	0.0861837	0.049385	0.0910077	0.102639	0.112606	0.0937879	0.148159	0.163395	1	0.576501
34	PreOp	0.0412232	0.066789	0.0892661	0.0637	0.0888379	0.115199	0.121101	0.0999388	0.147951	0.165994	1	0.59715
35	PreOp	0.0642671	0.0476278	0.0962242	0.042091	0.100884	0.07397	0.111991	0.109585	0.156146	0.197213	0.999999	0.610286
36	PreOp	0.077691	0.107507	0.085651	0.046548	0.086027	0.110765	0.101635	0.076479	0.147642	0.160053	0.999998	0.558316
37	PreOp	0.058693	0.077699	0.093898	0.047008	0.097844	0.076782	0.115867	0.091343	0.159248	0.181623	1.00001	0.5925
38	PreOp	0.045505	0.056073	0.097807	0.076565	0.097504	0.092864	0.124769	0.106965	0.146556	0.155386	0.999994	0.590401
39	PreOp	0.042215	0.055964	0.096193	0.071409	0.109153	0.100703	0.125203	0.10069	0.148519	0.149946	0.999995	0.589642
40	PreOp	0.042668	0.057324	0.094832	0.047645	0.094408	0.086281	0.127367	0.106749	0.15658	0.18613	0.999984	0.613821
												Average	0.595921
												SD	0.0195053

## Sheet: MX-post
Anterior maxilla - Postoperative discrete curvature
Patient No		0.05	0.15	0.25	0.35	0.45	0.55	0.65	0.75	0.85	0.95		SUMPRODUCT
1	PostOp	0.0651269	0.142608	0.16557	0.150665	0.114811	0.0922519	0.0631127	0.0512958	0.0359876	0.118571	1	0.443903
2	PostOp	0.0722199	0.117997	0.130121	0.144231	0.121028	0.0955268	0.0789089	0.0548704	0.0442099	0.140886	0.999999	0.475188
3	PostOp	0.0421903	0.153501	0.194906	0.167639	0.122531	0.0865126	0.0640709	0.0458932	0.0308573	0.0918986	1	0.424854
4	PostOp	0.0703712	0.147822	0.151362	0.124866	0.107702	0.089144	0.0696203	0.0523493	0.0429092	0.143853	0.999999	0.462379
5	PostOp	0.0538362	0.124226	0.130848	0.125666	0.108536	0.0914064	0.0855045	0.0647762	0.0480783	0.167122	1	0.500928
6	PostOp	0.0704581	0.111219	0.135675	0.133249	0.120148	0.0961762	0.0749224	0.0601708	0.0439635	0.154018	1	0.485239
7	PostOp	0.0814429	0.10983	0.11107	0.107723	0.103384	0.0882608	0.0777241	0.0638403	0.0515681	0.205157	1	0.518216
8	PostOp	0.0461379	0.112561	0.142948	0.141914	0.120197	0.0984011	0.0781163	0.0623658	0.0455811	0.151778	1	0.49329
9	PostOp	0.0655697	0.108538	0.113878	0.11276	0.103446	0.0918969	0.0811549	0.0679913	0.0507296	0.204036	1	0.525287
10	PostOp	0.0711778	0.108283	0.118736	0.133658	0.132142	0.09767	0.0805139	0.0582509	0.0436483	0.155921	1	0.490696
11	PostOp	0.0720425	0.0832912	0.113119	0.123483	0.114383	0.0959302	0.0791203	0.0698938	0.0538423	0.194894	0.999999	0.526592
12	PostOp	0.0837665	0.140044	0.145942	0.129748	0.106457	0.0908637	0.0723711	0.0514794	0.0396841	0.139644	1	0.457017
13	PostOp	0.0756751	0.131949	0.137282	0.111187	0.106081	0.0916723	0.0721579	0.0559337	0.0503744	0.167688	1	0.485943
14	PostOp	0.0467033	0.114835	0.159615	0.172802	0.135165	0.0909341	0.0769231	0.0464286	0.0315934	0.125	1	0.461209
15	PostOp	0.0552218	0.101226	0.130853	0.143692	0.127068	0.103448	0.0797465	0.0649329	0.0445231	0.149288	0.999999	0.495231
16	PostOp	0.0515571	0.0972284	0.137982	0.140739	0.118909	0.102742	0.0740575	0.0623603	0.0463418	0.168082	0.999999	0.504909
17	PostOp	0.0668966	0.172759	0.159655	0.14931	0.134483	0.08	0.0655172	0.0510345	0.0327586	0.0875862	1	0.417862
18	PostOp	0.0770178	0.0965339	0.11685	0.129225	0.120914	0.103121	0.0804654	0.0592255	0.0458659	0.170781	1	0.50185
19	PostOp	0.0333454	0.0867709	0.141196	0.161094	0.137652	0.104125	0.0805015	0.0623296	0.0467927	0.146193	1	0.503307
20	PostOp	0.0985762	0.112489	0.0983744	0.107904	0.101738	0.100617	0.0936099	0.073991	0.0896076	0.123094	1	0.494729
21	PostOp	0.0589888	0.116986	0.153338	0.148711	0.121943	0.0903833	0.0740251	0.0588235	0.0404825	0.136319	1	0.471613
22	PostOp	0.0726854	0.134353	0.143891	0.133366	0.10689	0.0873212	0.0700543	0.0503207	0.0432495	0.157869	1	0.472579
23	PostOp	0.0407356	0.136022	0.181703	0.169989	0.130335	0.096492	0.0685829	0.0480915	0.0326379	0.0954103	0.999999	0.438113
24	PostOp	0.0184891	0.113966	0.202386	0.202386	0.146372	0.10333	0.0643638	0.0439861	0.0297714	0.0749503	1	0.433484
25	PostOp	0.0430833	0.100827	0.122954	0.138964	0.126821	0.104515	0.0808599	0.066109	0.0488397	0.167026	0.999999	0.513536
26	PostOp	0.0506817	0.106656	0.143165	0.144062	0.128364	0.0977754	0.0768748	0.0585755	0.044582	0.149264	1	0.489881
27	PostOp	0.0849531	0.142042	0.1381	0.119886	0.106837	0.0854968	0.0719043	0.0478456	0.0399619	0.162974	1	0.468554
28	PostOp	0.0728145	0.155226	0.139161	0.131024	0.106197	0.0895055	0.0688504	0.0586272	0.0388066	0.139787	0.999999	0.459096
29	PostOp	0.0554147	0.10576	0.121493	0.130146	0.115549	0.0979809	0.0821607	0.0652915	0.0481601	0.178044	1	0.512897
30	PostOp	0.0708701	0.149559	0.143253	0.148045	0.106683	0.0832282	0.0703657	0.0542245	0.0403531	0.133417	0.999999	0.454842
31	PostOp	0.0627417	0.0949033	0.121793	0.13304	0.108963	0.105975	0.0799649	0.0673111	0.0502636	0.175044	1	0.513181
32	PostOp	0.0469267	0.0854307	0.11471	0.134563	0.128046	0.111301	0.0876366	0.0727966	0.0503359	0.168254	1	0.52396
33	PostOp	0.0637618	0.131881	0.147567	0.142774	0.114452	0.0923747	0.0737836	0.0534495	0.03878	0.141176	1	0.467269
34	PostOp	0.0394359	0.142335	0.170279	0.167929	0.120658	0.102115	0.0671194	0.0480543	0.0386524	0.103421	0.999999	0.445899
35	PostOp	0.0657912	0.0963464	0.110779	0.11689	0.11637	0.103628	0.0838643	0.0684566	0.0509687	0.186907	1	0.522449
36	PostOp	0.067712	0.17526	0.156088	0.143506	0.13867	0.078658	0.063215	0.056929	0.038645	0.081317	1	0.418473
37	PostOp	0.077952	0.078906	0.139036	0.127415	0.135389	0.099335	0.072608	0.063948	0.047581	0.157838	1.00001	0.496193
38	PostOp	0.043058	0.125184	0.153739	0.173663	0.132609	0.093572	0.074481	0.042359	0.034013	0.12735	1.00003	0.461361
39	PostOp	0.024754	0.119044	0.158596	0.149309	0.12912	0.098645	0.077598	0.056556	0.048889	0.137478	0.999989	0.488376
40	PostOp	0.055875	0.10908	0.127003	0.134839	0.119308	0.092521	0.084264	0.063128	0.043384	0.17055	0.999952	0.503692
												Average	0.480602
												SD	0.0306785

## Sheet: Mx-Sim-pre
Anterior maxilla - Preoperative similarity index
Patient No		0.05	0.15	0.25	0.35	0.45	0.55	0.65	0.75	0.85	0.95	BCSI
1	PreOp	0.0598586	0.079886	0.090064	0.061672	0.090953	0.109249	0.108267	0.0906718	0.144789	0.16459
1	Unaffect	0.110271	0.120842	0.129438	0.134117	0.0775554	0.0968419	0.07214	0.0853565	0.0800347	0.0934029
	Min	0.0598586	0.079886	0.090064	0.061672	0.0775554	0.0968419	0.07214	0.0853565	0.0800347	0.0934029	0.796812
2	PreOp	0.062731	0.059198	0.0580441	0.071409	0.0874506	0.102115	0.125356	0.100011	0.146573	0.187112
2	Unaffect	0.114386	0.09577	0.122491	0.0977779	0.0998202	0.10477	0.0881206	0.0933989	0.0840983	0.0993668
	Min	0.062731	0.059198	0.0580441	0.071409	0.0874506	0.102115	0.0881206	0.0933989	0.0840983	0.0993668	0.805932
3	PreOp	0.0487274	0.101505	0.0813509	0.088255	0.0831869	0.137283	0.124647	0.10137	0.133826	0.0998477
3	Unaffect	0.105236	0.13125	0.146107	0.163084	0.0513896	0.0722503	0.0732157	0.0805695	0.0753543	0.101543
	Min	0.0487274	0.101505	0.0813509	0.088255	0.0513896	0.0722503	0.0732157	0.0805695	0.0753543	0.0998477	0.772465
4	PreOp	0.0534958	0.089116	0.0836324	0.053066	0.0922245	0.104733	0.115893	0.0980901	0.146063	0.163685
4	Unaffect	0.107239	0.125537	0.103082	0.119229	0.103105	0.102537	0.0791697	0.0924575	0.0811863	0.086458
	Min	0.0534958	0.089116	0.0836324	0.053066	0.0922245	0.102537	0.0791697	0.0924575	0.0811863	0.086458	0.813343
5	PreOp	0.0552596	0.061499	0.0938128	0.041727	0.0976895	0.074624	0.106471	0.0995099	0.153697	0.215711
5	Unaffect	0.109534	0.101657	0.104308	0.0990106	0.125682	0.0856571	0.0951752	0.0974031	0.0941046	0.0874682
	Min	0.0552596	0.061499	0.0938128	0.041727	0.0976895	0.074624	0.0951752	0.0974031	0.0941046	0.0874682	0.798763
6	PreOp	0.0532455	0.075334	0.0902446	0.048344	0.0933114	0.093895	0.112512	0.092286	0.15127	0.189558
6	Unaffect	0.114256	0.0886628	0.111681	0.104304	0.112544	0.103663	0.0841308	0.093349	0.0890235	0.0983857
	Min	0.0532455	0.075334	0.0902446	0.048344	0.0933114	0.093895	0.0841308	0.092286	0.0890235	0.0983857	0.8182
7	PreOp	0.0458375	0.0527899	0.0891625	0.051903	0.0951635	0.089054	0.115956	0.0956392	0.153518	0.210976
7	Unaffect	0.106407	0.0870975	0.0861992	0.0787392	0.164403	0.113097	0.0872857	0.101639	0.0934583	0.0816734
	Min	0.0458375	0.0527899	0.0861992	0.051903	0.0951635	0.089054	0.0872857	0.0956392	0.0934583	0.0816734	0.779004
8	PreOp	0.045354	0.076606	0.0848308	0.065346	0.0905154	0.119401	0.118753	0.0950026	0.147241	0.15695
8	Unaffect	0.116413	0.0910728	0.120582	0.11109	0.110124	0.0790728	0.0870887	0.0953	0.09095	0.0983077
	Min	0.045354	0.076606	0.0848308	0.065346	0.0905154	0.0790728	0.0870887	0.0950026	0.09095	0.0983077	0.813074
9	PreOp	0.0604375	0.066238	0.0962544	0.037102	0.0952984	0.079209	0.107048	0.094896	0.154388	0.209128
9	Unaffect	0.110419	0.087133	0.0913996	0.0822675	0.162129	0.098133	0.090042	0.100303	0.0969542	0.0812208
	Min	0.0604375	0.066238	0.0913996	0.037102	0.0952984	0.079209	0.090042	0.094896	0.0969542	0.0812208	0.792798
10	PreOp	0.0496782	0.0545115	0.0755449	0.064985	0.0908142	0.099583	0.132041	0.103334	0.14816	0.181349
10	Unaffect	0.116399	0.0859969	0.112533	0.0868781	0.114379	0.102997	0.0900734	0.0933858	0.0870786	0.110279
	Min	0.0496782	0.0545115	0.0755449	0.064985	0.0908142	0.099583	0.0900734	0.0933858	0.0870786	0.110279	0.815934
11	PreOp	0.0563462	0.0496154	0.0967308	0.045769	0.102885	0.080577	0.113077	0.0965385	0.158077	0.200385
11	Unaffect	0.114558	0.0607862	0.10158	0.0806629	0.15355	0.105786	0.0881389	0.103415	0.0991223	0.0924008
	Min	0.0563462	0.0496154	0.0967308	0.045769	0.102885	0.080577	0.0881389	0.0965385	0.0991223	0.0924008	0.808123
12	PreOp	0.0493178	0.064432	0.0947231	0.056193	0.0920708	0.091734	0.119504	0.101757	0.151101	0.179167
12	Unaffect	0.10968	0.117147	0.10843	0.112896	0.0995392	0.116147	0.0813772	0.0895758	0.0803637	0.0848434
	Min	0.0493178	0.064432	0.0947231	0.056193	0.0920708	0.091734	0.0813772	0.0895758	0.0803637	0.0848434	0.784631
13	PreOp	0.0708369	0.083123	0.0842019	0.052261	0.0872045	0.102959	0.105349	0.0909405	0.148317	0.174806
13	Unaffect	0.110241	0.110055	0.0896257	0.105348	0.126108	0.109055	0.0810737	0.0992853	0.084928	0.0842798
	Min	0.0708369	0.083123	0.0842019	0.052261	0.0872045	0.102959	0.0810737	0.0909405	0.084928	0.0842798	0.821808
14	PreOp	0.0486886	0.0510558	0.0921789	0.072165	0.0956355	0.103692	0.127505	0.108541	0.149496	0.151042
14	Unaffect	0.109245	0.0926553	0.151628	0.12715	0.0838174	0.0786553	0.0863741	0.081455	0.0751825	0.113838
	Min	0.0486886	0.0510558	0.0921789	0.072165	0.0838174	0.0786553	0.0863741	0.081455	0.0751825	0.113838	0.78341
15	PreOp	0.0491714	0.068613	0.0597479	0.075958	0.0809974	0.097519	0.119116	0.0998211	0.16746	0.181597
15	Unaffect	0.121536	0.0788862	0.122602	0.098981	0.107246	0.0878862	0.0891263	0.0943434	0.0940151	0.105377
	Min	0.0491714	0.068613	0.0597479	0.075958	0.0809974	0.0878862	0.0891263	0.0943434	0.0940151	0.105377	0.805236
16	PreOp	0.0457445	0.060747	0.0899751	0.060387	0.0947269	0.102332	0.121596	0.0975572	0.146678	0.180255
16	Unaffect	0.121257	0.0749486	0.119258	0.106161	0.126542	0.0849486	0.0830799	0.0954053	0.091108	0.0972912
	Min	0.0457445	0.060747	0.0899751	0.060387	0.0947269	0.0849486	0.0830799	0.0954053	0.091108	0.0972912	0.803413
17	PreOp	0.0736168	0.120494	0.0717284	0.049342	0.0880704	0.126379	0.103795	0.0827618	0.140238	0.143576
17	Unaffect	0.098692	0.149525	0.127072	0.127167	0.0481189	0.0975245	0.0754829	0.0827516	0.0806274	0.11304
	Min	0.0736168	0.120494	0.0717284	0.049342	0.0481189	0.0975245	0.0754829	0.0827516	0.0806274	0.11304	0.812726
18	PreOp	0.0540503	0.065563	0.0899095	0.050173	0.0960539	0.09518	0.117978	0.0965087	0.148769	0.185815
18	Unaffect	0.121411	0.0748422	0.107311	0.0848308	0.129411	0.109842	0.0891867	0.0954704	0.0882056	0.0994896
	Min	0.0540503	0.065563	0.0899095	0.050173	0.0960539	0.09518	0.0891867	0.0954704	0.0882056	0.0994896	0.823282
19	PreOp	0.0597211	0.0559397	0.0910313	0.057686	0.0946321	0.088127	0.11725	0.0979567	0.153232	0.184425
19	Unaffect	0.122415	0.064617	0.138988	0.109293	0.104701	0.065617	0.0901896	0.0964739	0.0912109	0.116495
	Min	0.0597211	0.0559397	0.0910313	0.057686	0.0946321	0.065617	0.0901896	0.0964739	0.0912109	0.116495	0.818997
20	PreOp	0.0592095	0.0373691	0.0919472	0.0220189	0.106148	0.0591195	0.11674	0.107737	0.164093	0.235617
20	Unaffect	0.119096	0.0698708	0.0866142	0.0665219	0.181382	0.0908708	0.103012	0.0993863	0.103079	0.0801659
	Min	0.0592095	0.0373691	0.0866142	0.0220189	0.106148	0.0591195	0.103012	0.0993863	0.103079	0.0801659	0.756123
21	PreOp	0.0454477	0.0558324	0.0912468	0.077269	0.0914763	0.109548	0.127138	0.105347	0.147045	0.14965
21	Unaffect	0.108265	0.0948998	0.127156	0.121576	0.094555	0.0928998	0.083037	0.08936	0.08804	0.100212
	Min	0.0454477	0.0558324	0.0912468	0.077269	0.0914763	0.0928998	0.083037	0.08936	0.08804	0.100212	0.814821
22	PreOp	0.0575426	0.080073	0.0872506	0.056521	0.0918005	0.107226	0.11399	0.0961071	0.147932	0.161557
22	Unaffect	0.104963	0.111549	0.110996	0.112248	0.117256	0.106549	0.0791768	0.0925163	0.0792744	0.0854711
	Min	0.0575426	0.080073	0.0872506	0.056521	0.0918005	0.106549	0.0791768	0.0925163	0.0792744	0.0854711	0.816175
23	PreOp	0.0500751	0.064934	0.0872427	0.079841	0.0877574	0.120854	0.127842	0.10036	0.141729	0.139365
23	Unaffect	0.11396	0.113543	0.147776	0.150667	0.0543896	0.0735435	0.0780718	0.0825087	0.077263	0.108276
	Min	0.0500751	0.064934	0.0872427	0.079841	0.0543896	0.0735435	0.0780718	0.0825087	0.077263	0.108276	0.756146
24	PreOp	0.0516841	0.061433	0.081575	0.036871	0.081783	0.183245	0.124782	0.12138	0.112179	0.145068
24	Unaffect	0.120821	0.0917131	0.179787	0.170894	0.0341001	0.0527131	0.0730736	0.0794478	0.0731717	0.12428
	Min	0.0516841	0.061433	0.081575	0.036871	0.0341001	0.0527131	0.0730736	0.0794478	0.0731717	0.12428	0.668349
25	PreOp	0.0430891	0.0510685	0.0911035	0.064896	0.0947721	0.095484	0.126407	0.103617	0.151301	0.178262
25	Unaffect	0.123112	0.0788293	0.11746	0.0912381	0.125534	0.0748293	0.0901257	0.0983983	0.0950974	0.105376
	Min	0.0430891	0.0510685	0.0911035	0.064896	0.0947721	0.0748293	0.0901257	0.0983983	0.0950974	0.105376	0.808756
26	PreOp	0.0467296	0.0453766	0.0955125	0.071343	0.0947966	0.09579	0.123752	0.10521	0.145983	0.175508
26	Unaffect	0.116402	0.0846622	0.122262	0.111017	0.107683	0.0826622	0.0861791	0.094463	0.0881945	0.106476
	Min	0.0467296	0.0453766	0.0955125	0.071343	0.0947966	0.0826622	0.0861791	0.094463	0.0881945	0.106476	0.811733
27	PreOp	0.0277171	0.0442436	0.0971109	0.081147	0.0999072	0.094522	0.137903	0.107318	0.150246	0.159885
27	Unaffect	0.103264	0.119895	0.0983558	0.106136	0.121548	0.117895	0.0810839	0.0894099	0.0771149	0.0852987
	Min	0.0277171	0.0442436	0.0971109	0.081147	0.0999072	0.094522	0.0810839	0.0894099	0.0771149	0.0852987	0.777555
28	PreOp	0.0579241	0.092305	0.0820487	0.062953	0.0933666	0.106322	0.1152	0.0962809	0.141726	0.151872
28	Unaffect	0.108269	0.132384	0.109023	0.107028	0.0992664	0.104384	0.0782873	0.0884729	0.0882094	0.0846765
	Min	0.0579241	0.092305	0.0820487	0.062953	0.0933666	0.104384	0.0782873	0.0884729	0.0882094	0.0846765	0.832628
29	PreOp	0.053224	0.0534775	0.0985576	0.047555	0.09776	0.080473	0.113455	0.104435	0.154491	0.196571
29	Unaffect	0.116271	0.0837304	0.108272	0.0893479	0.136558	0.0887304	0.0911396	0.0974192	0.0941287	0.0944021
	Min	0.053224	0.0534775	0.0985576	0.047555	0.09776	0.080473	0.0911396	0.0974192	0.0941287	0.0944021	0.808137
30	PreOp	0.0614542	0.076599	0.0889474	0.066599	0.0815668	0.099145	0.111956	0.0955278	0.141527	0.176678
30	Unaffect	0.101234	0.127584	0.126448	0.110947	0.0920984	0.104584	0.0791668	0.0893945	0.0830917	0.0854526
	Min	0.0614542	0.076599	0.0889474	0.066599	0.0815668	0.099145	0.0791668	0.0893945	0.0830917	0.0854526	0.811417
31	PreOp	0.0528609	0.0463964	0.0939333	0.055995	0.10105	0.081974	0.127321	0.104585	0.151156	0.184729
31	Unaffect	0.124412	0.0731851	0.111295	0.0902932	0.132983	0.0961851	0.0890858	0.0993033	0.0959549	0.0873021
	Min	0.0528609	0.0463964	0.0939333	0.055995	0.10105	0.081974	0.0890858	0.0993033	0.0959549	0.0873021	0.803855
32	PreOp	0.0524582	0.0402046	0.0989621	0.037864	0.103962	0.0606963	0.108992	0.0973728	0.166158	0.23333
32	Unaffect	0.129254	0.0628836	0.113557	0.083269	0.126544	0.0798836	0.09708	0.0992947	0.101942	0.106291
	Min	0.0524582	0.0402046	0.0989621	0.037864	0.103962	0.0606963	0.09708	0.0973728	0.101942	0.106291	0.796833
33	PreOp	0.0735532	0.079284	0.0861837	0.049385	0.0910077	0.102639	0.112606	0.0937879	0.148159	0.163395
33	Unaffect	0.110391	0.109765	0.121618	0.116057	0.0992564	0.096765	0.0831255	0.0884583	0.0821874	0.092376
	Min	0.0735532	0.079284	0.0861837	0.049385	0.0910077	0.096765	0.0831255	0.0884583	0.0821874	0.092376	0.822326
34	PreOp	0.0412232	0.066789	0.0892661	0.0637	0.0888379	0.115199	0.121101	0.0999388	0.147951	0.165994
34	Unaffect	0.120107	0.119369	0.145907	0.138431	0.0622536	0.072369	0.0762232	0.0885127	0.0772691	0.0995574
	Min	0.0412232	0.066789	0.0892661	0.0637	0.0622536	0.072369	0.0762232	0.0885127	0.0772691	0.0995574	0.737163
35	PreOp	0.0642671	0.0476278	0.0962242	0.042091	0.100884	0.07397	0.111991	0.109585	0.156146	0.197213
35	Unaffect	0.122536	0.0734878	0.0953145	0.0784934	0.146113	0.0984878	0.0932252	0.100513	0.0972689	0.0945611
	Min	0.0642671	0.0476278	0.0953145	0.042091	0.100884	0.07397	0.0932252	0.100513	0.0972689	0.0945611	0.809722
36	PreOp	0.077691	0.107507	0.085651	0.046548	0.086027	0.110765	0.101635	0.076479	0.147642	0.160053
36	Unaffect	0.0973998	0.152264	0.121837	0.123817	0.0403986	0.0992636	0.0722791	0.0886319	0.0864479	0.117661
	Min	0.077691	0.107507	0.085651	0.046548	0.0403986	0.0992636	0.0722791	0.076479	0.0864479	0.117661	0.809926
37	PreOp	0.058693	0.077699	0.093898	0.047008	0.097844	0.076782	0.115867	0.091343	0.159248	0.181623
37	Unaffect	0.117262	0.0565553	0.104641	0.107111	0.117258	0.110555	0.0822832	0.0974664	0.0931996	0.113669
	Min	0.058693	0.0565553	0.093898	0.047008	0.097844	0.076782	0.0822832	0.091343	0.0931996	0.113669	0.811275
38	PreOp	0.045505	0.056073	0.097807	0.076565	0.097504	0.092864	0.124769	0.106965	0.146556	0.155386
38	Unaffect	0.112266	0.102843	0.152032	0.121259	0.0858351	0.0758428	0.0833871	0.0834692	0.0712038	0.111862
	Min	0.045505	0.056073	0.097807	0.076565	0.0858351	0.0758428	0.0833871	0.0834692	0.0712038	0.111862	0.78755
39	PreOp	0.042215	0.055964	0.096193	0.071409	0.109153	0.100703	0.125203	0.10069	0.148519	0.149946
39	Unaffect	0.117128	0.0964468	0.12656	0.127495	0.096271	0.0564468	0.0872397	0.0985297	0.0862945	0.107588
	Min	0.042215	0.055964	0.096193	0.071409	0.096271	0.0564468	0.0872397	0.0985297	0.0862945	0.107588	0.798151
40	PreOp	0.042668	0.057324	0.074832	0.047645	0.094408	0.086281	0.127367	0.126749	0.15658	0.18613
40	Unaffect	0.101516	0.0870486	0.113345	0.0950421	0.129219	0.0890486	0.093113	0.102326	0.091989	0.0973527
	Min	0.042668	0.057324	0.074832	0.047645	0.094408	0.086281	0.093113	0.102326	0.091989	0.0973527	0.787939
											Average	0.797363
											SD	0.0290214

## Sheet: Mx-Sim-post
Anterior maxilla - Postperative similarity index
Patient No		0.05	0.15	0.25	0.35	0.45	0.55	0.65	0.75	0.85	0.95	BCSI
1	PostOp	0.0651269	0.142608	0.16557	0.150665	0.114811	0.0922519	0.0631127	0.0512958	0.0359876	0.118571
1	Unaffect	0.101423	0.112371	0.130666	0.135773	0.0994628	0.0853708	0.0731726	0.0860119	0.0808192	0.0949298
	Min	0.0651269	0.112371	0.130666	0.135773	0.0994628	0.0853708	0.0631127	0.0512958	0.0359876	0.0949298	0.874096
2	PostOp	0.0722199	0.117997	0.130121	0.144231	0.121028	0.0955268	0.0789089	0.0548704	0.0442099	0.140886
2	Unaffect	0.105535	0.0872945	0.123891	0.0995539	0.121472	0.0935447	0.0891482	0.0940494	0.0847465	0.100765
	Min	0.0722199	0.0872945	0.123891	0.0995539	0.121028	0.0935447	0.0789089	0.0548704	0.0442099	0.100765	0.876287
3	PostOp	0.0421903	0.153501	0.194906	0.167639	0.122531	0.0865126	0.0640709	0.0458932	0.0308573	0.0918986
3	Unaffect	0.0963793	0.123395	0.147925	0.165355	0.072535	0.0605224	0.0739866	0.0809649	0.0758739	0.103062
	Min	0.0421903	0.123395	0.147925	0.165355	0.072535	0.0605224	0.0640709	0.0458932	0.0308573	0.0918986	0.844643
4	PostOp	0.0703712	0.147822	0.151362	0.124866	0.107702	0.089144	0.0696203	0.0523493	0.0429092	0.143853
4	Unaffect	0.0983779	0.117429	0.10494	0.12112	0.124497	0.0908053	0.0800615	0.0929731	0.0818232	0.0879726
	Min	0.0703712	0.117429	0.10494	0.12112	0.107702	0.089144	0.0696203	0.0523493	0.0429092	0.0879726	0.863558
5	PostOp	0.0538362	0.124226	0.130848	0.125666	0.108536	0.0914064	0.0855045	0.0647762	0.0480783	0.167122
5	Unaffect	0.100672	0.0934209	0.105947	0.100774	0.147443	0.0741719	0.0960628	0.0979152	0.0948627	0.0887305
	Min	0.0538362	0.0934209	0.105947	0.100774	0.108536	0.0741719	0.0855045	0.0647762	0.0480783	0.0887305	0.823775
6	PostOp	0.0704581	0.111219	0.135675	0.133249	0.120148	0.0961762	0.0749224	0.0601708	0.0439635	0.154018
6	Unaffect	0.105423	0.0802125	0.112673	0.10635	0.134457	0.0919639	0.0851693	0.0940152	0.0898053	0.0999303
	Min	0.0704581	0.0802125	0.112673	0.10635	0.120148	0.0919639	0.0749224	0.0601708	0.0439635	0.0999303	0.860792
7	PostOp	0.0814429	0.10983	0.11107	0.107723	0.103384	0.0882608	0.0777241	0.0638403	0.0515681	0.205157
7	Unaffect	0.097427	0.0796106	0.0878183	0.081008	0.185543	0.101609	0.0880509	0.101904	0.0939668	0.0830621
	Min	0.0814429	0.0796106	0.0878183	0.081008	0.103384	0.0882608	0.0777241	0.0638403	0.0515681	0.0830621	0.797719
8	PostOp	0.0461379	0.112561	0.142948	0.141914	0.120197	0.0984011	0.0781163	0.0623658	0.0455811	0.151778
8	Unaffect	0.107687	0.0823476	0.121724	0.112506	0.132397	0.0677235	0.0881132	0.0959447	0.0918471	0.0997096
	Min	0.0461379	0.0823476	0.121724	0.112506	0.120197	0.0677235	0.0781163	0.0623658	0.0455811	0.0997096	0.836408
9	PostOp	0.0655697	0.108538	0.113878	0.11276	0.103446	0.0918969	0.0811549	0.0679913	0.0507296	0.204036
9	Unaffect	0.101698	0.0782932	0.0926151	0.0836824	0.184404	0.0866668	0.0911971	0.100951	0.0978652	0.0826278
	Min	0.0655697	0.0782932	0.0926151	0.0836824	0.103446	0.0866668	0.0811549	0.0679913	0.0507296	0.0826278	0.792777
10	PostOp	0.0711778	0.108283	0.118736	0.133658	0.132142	0.09767	0.0805139	0.0582509	0.0436483	0.155921
10	Unaffect	0.107682	0.0774078	0.113871	0.0882835	0.136406	0.0917802	0.0911059	0.0939092	0.0878697	0.111685
	Min	0.0711778	0.0774078	0.113871	0.0882835	0.132142	0.0917802	0.0805139	0.0582509	0.0436483	0.111685	0.86876
11	PostOp	0.0720425	0.0832912	0.113119	0.123483	0.114383	0.0959302	0.0791203	0.0698938	0.0538423	0.194894
11	Unaffect	0.105714	0.0524415	0.102685	0.0823144	0.175451	0.0946922	0.0891688	0.103945	0.0999074	0.0936809
	Min	0.0720425	0.0524415	0.102685	0.0823144	0.114383	0.0946922	0.0791203	0.0698938	0.0538423	0.0936809	0.815096
12	PostOp	0.0837665	0.140044	0.145942	0.129748	0.106457	0.0908637	0.0723711	0.0514794	0.0396841	0.139644
12	Unaffect	0.100581	0.109798	0.109828	0.114918	0.120565	0.105422	0.0820272	0.0899783	0.0808903	0.085993
	Min	0.0837665	0.109798	0.109828	0.114918	0.106457	0.0908637	0.0723711	0.0514794	0.0396841	0.085993	0.865158
13	PostOp	0.0756751	0.131949	0.137282	0.111187	0.106081	0.0916723	0.0721579	0.0559337	0.0503744	0.167688
13	Unaffect	0.101512	0.101324	0.0909438	0.106739	0.148381	0.0974508	0.0820944	0.0999312	0.0858235	0.0858002
	Min	0.0756751	0.101324	0.0909438	0.106739	0.106081	0.0916723	0.0721579	0.0559337	0.0503744	0.0858002	0.836701
14	PostOp	0.0467033	0.114835	0.159615	0.172802	0.135165	0.0909341	0.0769231	0.0464286	0.0315934	0.125
14	Unaffect	0.100011	0.0844212	0.152978	0.128914	0.105461	0.0679219	0.0871405	0.0819745	0.0758234	0.115354
	Min	0.0467033	0.0844212	0.152978	0.128914	0.105461	0.0679219	0.0769231	0.0464286	0.0315934	0.115354	0.856699
15	PostOp	0.0552218	0.101226	0.130853	0.143692	0.127068	0.103448	0.0797465	0.0649329	0.0445231	0.149288
15	Unaffect	0.112673	0.070398	0.123989	0.100491	0.129384	0.0765231	0.0901399	0.0949847	0.094777	0.10664
	Min	0.0552218	0.070398	0.123989	0.100491	0.127068	0.0765231	0.0797465	0.0649329	0.0445231	0.10664	0.849534
16	PostOp	0.0515571	0.0972284	0.137982	0.140739	0.118909	0.102742	0.0740575	0.0623603	0.0463418	0.168082
16	Unaffect	0.112551	0.0663665	0.12059	0.107698	0.148474	0.0734946	0.0841269	0.0959654	0.0918953	0.0988386
	Min	0.0515571	0.0663665	0.12059	0.107698	0.118909	0.0734946	0.0740575	0.0623603	0.0463418	0.0988386	0.820213
17	PostOp	0.0668966	0.172759	0.159655	0.14931	0.134483	0.08	0.0655172	0.0510345	0.0327586	0.0875862
17	Unaffect	0.0894537	0.142788	0.128815	0.129932	0.0686354	0.0862901	0.0759988	0.0830189	0.0808907	0.114178
	Min	0.0668966	0.142788	0.128815	0.129932	0.0686354	0.08	0.0655172	0.0510345	0.0327586	0.0875862	0.853963
18	PostOp	0.0770178	0.0965339	0.11685	0.129225	0.120914	0.103121	0.0804654	0.0592255	0.0458659	0.170781
18	Unaffect	0.112543	0.0663514	0.108838	0.0864677	0.151423	0.0986036	0.0900735	0.0959841	0.0888415	0.100873
	Min	0.0770178	0.0663514	0.108838	0.0864677	0.120914	0.0986036	0.0804654	0.0592255	0.0458659	0.100873	0.844623
19	PostOp	0.0333454	0.0867709	0.141196	0.161094	0.137652	0.104125	0.0805015	0.0623296	0.0467927	0.146193
19	Unaffect	0.113563	0.0563972	0.140528	0.111206	0.126494	0.053909	0.0911063	0.097029	0.0918726	0.117895
	Min	0.0333454	0.0563972	0.140528	0.111206	0.126494	0.053909	0.0805015	0.0623296	0.0467927	0.117895	0.829398
20	PostOp	0.0985762	0.112489	0.0983744	0.107904	0.101738	0.100617	0.0936099	0.073991	0.0896076	0.123094
20	Unaffect	0.110358	0.0611388	0.0881096	0.0682836	0.2034	0.0790094	0.104153	0.0998989	0.103846	0.0818025
	Min	0.0985762	0.0611388	0.0881096	0.0682836	0.101738	0.0790094	0.0936099	0.073991	0.0896076	0.0818025	0.835867
21	PostOp	0.0589888	0.116986	0.153338	0.148711	0.121943	0.0903833	0.0740251	0.0588235	0.0404825	0.136319
21	Unaffect	0.0995433	0.0863032	0.12866	0.123225	0.116458	0.0810543	0.0841891	0.0900091	0.0888177	0.101741
	Min	0.0589888	0.0863032	0.12866	0.123225	0.116458	0.0810543	0.0740251	0.0588235	0.0404825	0.101741	0.869761
22	PostOp	0.0726854	0.134353	0.143891	0.133366	0.10689	0.0873212	0.0700543	0.0503207	0.0432495	0.157869
22	Unaffect	0.0961248	0.103209	0.112705	0.114403	0.138536	0.0948307	0.0800796	0.0929243	0.0799284	0.0872593
	Min	0.0726854	0.103209	0.112705	0.114403	0.10689	0.0873212	0.0700543	0.0503207	0.0432495	0.0872593	0.848097
23	PostOp	0.0407356	0.136022	0.181703	0.169989	0.130335	0.096492	0.0685829	0.0480915	0.0326379	0.0954103
23	Unaffect	0.105372	0.104952	0.149733	0.153073	0.0755487	0.0614487	0.0789741	0.0829207	0.0779168	0.110061
	Min	0.0407356	0.104952	0.149733	0.153073	0.0755487	0.0614487	0.0685829	0.0480915	0.0326379	0.0954103	0.830214
24	PostOp	0.0184891	0.113966	0.202386	0.202386	0.146372	0.10333	0.0643638	0.0439861	0.0297714	0.0749503
24	Unaffect	0.112226	0.0829938	0.181766	0.173048	0.0555088	0.0404918	0.0739759	0.0799815	0.073823	0.126185
	Min	0.0184891	0.0829938	0.181766	0.173048	0.0555088	0.0404918	0.0643638	0.0439861	0.0297714	0.0749503	0.765369
25	PostOp	0.0430833	0.100827	0.122954	0.138964	0.126821	0.104515	0.0808599	0.066109	0.0488397	0.167026
25	Unaffect	0.114262	0.0704788	0.118865	0.0927625	0.147434	0.0632278	0.0911499	0.0989247	0.0958709	0.107025
	Min	0.0430833	0.0704788	0.118865	0.0927625	0.126821	0.0632278	0.0808599	0.066109	0.0488397	0.107025	0.818072
26	PostOp	0.0506817	0.106656	0.143165	0.144062	0.128364	0.0977754	0.0768748	0.0585755	0.044582	0.149264
26	Unaffect	0.107546	0.0764313	0.123828	0.112787	0.129454	0.0711827	0.0870761	0.0949848	0.0888402	0.10787
	Min	0.0506817	0.0764313	0.123828	0.112787	0.128364	0.0711827	0.0768748	0.0585755	0.044582	0.10787	0.851176
27	PostOp	0.0849531	0.142042	0.1381	0.119886	0.106837	0.0854968	0.0719043	0.0478456	0.0399619	0.162974
27	Unaffect	0.0945295	0.111285	0.099837	0.107777	0.143438	0.106411	0.0821006	0.0899254	0.0778822	0.0868142
	Min	0.0849531	0.111285	0.099837	0.107777	0.106837	0.0854968	0.0719043	0.0478456	0.0399619	0.0868142	0.842712
28	PostOp	0.0728145	0.155226	0.139161	0.131024	0.106197	0.0895055	0.0688504	0.0586272	0.0388066	0.139787
28	Unaffect	0.0992803	0.124396	0.110786	0.109166	0.120528	0.0927724	0.0790512	0.0889852	0.0888473	0.0861885
	Min	0.0728145	0.124396	0.110786	0.109166	0.106197	0.0895055	0.0688504	0.0586272	0.0388066	0.0861885	0.865337
29	PostOp	0.0554147	0.10576	0.121493	0.130146	0.115549	0.0979809	0.0821607	0.0652915	0.0481601	0.178044
29	Unaffect	0.107435	0.0752697	0.109493	0.0912767	0.158473	0.0770287	0.0921929	0.0979578	0.0949308	0.0959421
	Min	0.0554147	0.0752697	0.109493	0.0912767	0.115549	0.0770287	0.0821607	0.0652915	0.0481601	0.0959421	0.815586
30	PostOp	0.0708701	0.149559	0.143253	0.148045	0.106683	0.0832282	0.0703657	0.0542245	0.0403531	0.133417
30	Unaffect	0.092378	0.119602	0.128064	0.112584	0.113488	0.0930984	0.0800542	0.090032	0.0837286	0.0869707
	Min	0.0708701	0.119602	0.128064	0.112584	0.106683	0.0832282	0.0703657	0.0542245	0.0403531	0.0869707	0.872946
31	PostOp	0.0627417	0.0949033	0.121793	0.13304	0.108963	0.105975	0.0799649	0.0673111	0.0502636	0.175044
31	Unaffect	0.115696	0.0643313	0.112679	0.0915699	0.155383	0.084708	0.090109	0.099956	0.0968592	0.0887085
	Min	0.0627417	0.0643313	0.112679	0.0915699	0.108963	0.084708	0.0799649	0.0673111	0.0502636	0.0887085	0.811241
32	PostOp	0.0469267	0.0854307	0.11471	0.134563	0.128046	0.111301	0.0876366	0.0727966	0.0503359	0.168254
32	Unaffect	0.120539	0.0542875	0.11476	0.084925	0.148452	0.0682868	0.0981141	0.0999523	0.102858	0.107825
	Min	0.0469267	0.0542875	0.11471	0.084925	0.128046	0.0682868	0.0876366	0.0727966	0.0503359	0.107825	0.815776
33	PostOp	0.0637618	0.131881	0.147567	0.142774	0.114452	0.0923747	0.0737836	0.0534495	0.03878	0.141176
33	Unaffect	0.101545	0.101421	0.122811	0.117715	0.121418	0.0852945	0.0841618	0.0889955	0.0828565	0.0937822
	Min	0.0637618	0.101421	0.122811	0.117715	0.114452	0.0852945	0.0737836	0.0534495	0.03878	0.0937822	0.86525
34	PostOp	0.0394359	0.142335	0.170279	0.167929	0.120658	0.102115	0.0671194	0.0480543	0.0386524	0.103421
34	Unaffect	0.111243	0.111136	0.147902	0.140822	0.0835173	0.0603843	0.0769869	0.0889018	0.077912	0.101195
	Min	0.0394359	0.111136	0.147902	0.140822	0.0835173	0.0603843	0.0671194	0.0480543	0.0386524	0.101195	0.838218
35	PostOp	0.0657912	0.0963464	0.110779	0.11689	0.11637	0.103628	0.0838643	0.0684566	0.0509687	0.186907
35	Unaffect	0.113575	0.0653992	0.0967661	0.0805213	0.167519	0.0873934	0.0941331	0.100913	0.0979316	0.0958472
	Min	0.0657912	0.0653992	0.0967661	0.0805213	0.11637	0.0873934	0.0838643	0.0684566	0.0509687	0.0958472	0.811378
36	PostOp	0.067712	0.17526	0.156088	0.143506	0.13867	0.078658	0.063215	0.056929	0.038645	0.081317
36	Unaffect	0.0884496	0.144806	0.123625	0.125726	0.061557	0.0877992	0.0730634	0.0889086	0.0869865	0.119079
	Min	0.067712	0.144806	0.123625	0.125726	0.061557	0.078658	0.063215	0.056929	0.038645	0.081317	0.84219
37	PostOp	0.077952	0.078906	0.139036	0.127415	0.135389	0.099335	0.072608	0.063948	0.047581	0.157838
37	Unaffect	0.108305	0.0485937	0.106576	0.108897	0.13854	0.0989639	0.0830646	0.0979949	0.0938564	0.115209
	Min	0.077952	0.0485937	0.106576	0.108897	0.135389	0.0989639	0.072608	0.063948	0.047581	0.115209	0.875718
38	PostOp	0.043058	0.125184	0.153739	0.173663	0.132609	0.093572	0.074481	0.042359	0.034013	0.12735
38	Unaffect	0.103047	0.0946221	0.153643	0.122666	0.107488	0.0651204	0.0841667	0.0839964	0.0718563	0.113394
	Min	0.043058	0.0946221	0.153643	0.122666	0.107488	0.0651204	0.074481	0.042359	0.034013	0.113394	0.850844
39	PostOp	0.024754	0.119044	0.158596	0.149309	0.12912	0.098645	0.077598	0.056556	0.048889	0.137478
39	Unaffect	0.108275	0.0882204	0.128593	0.129771	0.117544	0.04447	0.0880147	0.09893	0.0869422	0.109239
	Min	0.024754	0.0882204	0.128593	0.129771	0.117544	0.04447	0.077598	0.056556	0.048889	0.109239	0.825635
40	PostOp	0.055875	0.10908	0.127003	0.134839	0.119308	0.092521	0.084264	0.063128	0.043384	0.17055
40	Unaffect	0.102657	0.0785647	0.115049	0.096187	0.151366	0.077694	0.0941318	0.0929724	0.0927567	0.0986209
	Min	0.055875	0.0785647	0.115049	0.096187	0.119308	0.077694	0.084264	0.063128	0.043384	0.0986209	0.832075
											Average	0.839842
											SD	0.0253558
